# Supplementary material for: The In Situ Structure of T-Series T1 Reveals a Conserved Lambda-Like Tail Tip
Source: Viruses. 2025 Feb 28;17(3):351. doi: 10.3390/v17030351 (PMC11945409; doi:10.3390/v17030351)
Supplement: Supplementary file 1 [file viruses-17-00351-s001.zip]

Archive with 1 entries (1 files):
- viruses-3448648-supplementary.pdf
